# Supplementary material for: Characterisation of the Complete Mitochondrial Genome of Critically Endangered Mustela lutreola (Carnivora: Mustelidae) and Its Phylogenetic and Conservation Implications
Source: Genes (Basel). 2022 Jan 10;13(1):125. doi: 10.3390/genes13010125 (PMC8774856; doi:10.3390/genes13010125)
Supplement: Supplementary file 1 [file genes-13-00125-s001.zip]

Archive with 1 entries (1 files):
- genes-1516746-supplementary.pdf
